# Supplementary material for: An Evolution-Based Screen for Genetic Differentiation between Anopheles Sister Taxa Enriches for Detection of Functional Immune Factors
Source: PLoS Pathog. 2015 Dec 3;11(12):e1005306. doi: 10.1371/journal.ppat.1005306 (PMC4669117; doi:10.1371/journal.ppat.1005306)
Supplement: S3 Table — Mosquitoes treated with dsAPL1B+dsAPL1A and dsAPL1B+dsAPL1C are compared to mosquitoes treated with only dsAPL1A or dsAPL1C, respectively. Statistically significant differences are indicated by green shading. Row indicates target gene tested (injected dsRNA) and challenge parasite (infection) for a given replicate, with the corresponding replicates indicated in the following row(s) for the same target gene and parasite. Individual p-values were calculated per replicate by statistical comparison to the control experiment indicated in the same row (control experiment #), which refers to the corresponding dsAPL1A or ds APL1C control experiment shown in column 1 (experiment #). If the replicates of a gene/parasite test were consistent (in the same phenotypic direction, see Methods), then the individual p-values were combined by Fisher's method (Fisher combined prob). If the replicate phenotypes were not consistent, the individual p-values are shown but combining of p-values is not justified. Experiment numbers (column 1) correspond to S2 Table, where the same replicate experiments were analyzed by comparison to dsGFP-treated mosquitoes as controls. NA, Not Appropriate, combining of individual p-values not justified; NM, Not Measured, specific phenotype not measured because infrequent. (XLSX) [file ppat.1005306.s003.xlsx]

## Sheet: Feuil1
Table S3. Statistical analysis of APL1B effect in the context of APL1C or APL1A loss of function. Mosquitoes treated with dsAPL1B+dsAPL1A and dsAPL1B+dsAPL1C are compared to mosquitoes treated with only dsAPL1A or dsAPL1C, respectively. Statistically significant differences are indicated by green shading. Row indicates target gene tested (injected dsRNA) and challenge parasite (infection) for a g…
							oocyst prevalencea				oocyst intensityb				melanization prevalencea
experiment #	figure #c	infectiond	injected dsRNA	number of mosquitoes	prevalence (%)	control experiment #e	individual p-valuef	Fisher combined prob.g	median	control experiment #	individual p-value	Fisher combined prob.	prevalence (%)	control experiment #	individual p-value	Fisher combined prob.
5	7A, 7B	Pf	dsAPL1A	30	76	—	—	—	2	—	—	—	NM	—	—	—
6	7A, 7B	Pf	dsAPL1A	30	70	—	—	—	1	—	—	—	NM	—	—	—
10	7A, 7B	Pf	dsAPL1A+B	30	76	5	1	0.98	3	5	0.0008	3.9e-06	NM	—	—	—
11	7A, 7B	Pf	dsAPL1A+B	30	63	6	0.79	—	4	6	0.003	—	NM	—	—	—
21	7C, 7D	Py	dsAPL1C	22	100	—	—	—	100	—	—	—	0	—	—	—
22	7C, 7D	Py	dsAPL1C	28	92	—	—	—	125	—	—	—	0	—	—	—
23	7C, 7D	Py	dsAPL1B+C	20	85	21	0.10	NA	200	21	0.055	0.015	0	—	—	—
24	7C, 7D	Py	dsAPL1B+C	30	100	22	0.22	—	190	22	0.39	—	0	—	—	—
aStatistical differences in oocyst or melanization prevalence were tested for each replicate (dsAPL1B+dsAPL1A vs dsAPL1A control, or dsAPL1B+dsAPL1C vs dsAPL1C control) using the χ2 test.
b Statistical differences in oocyst intensity were tested for each replicate (double-silencing vs single silenced control) using the non-parametric Wilcoxon Mann Whitney test.
c The main-text figure presenting the corresponding data.
d Pf, Plasmodium falciparum; Py, Plasmodium yoelii; Pb, Plasmodium berghei.
e The control experiment number (dsGFP) given in column 1 for comparison with the result of target gene silencing.
f Individual p values were computed using 105 Monte-Carlo simulations.
g This p value was calculated using the method of R.A. Fisher to combine independent tests of significance (Fisher, 1925). Notation NA (Not Applicable) indicates that the direction of phenotypic effect among experimental replicates was not consistent and therefore replicates were not statistically combined.
